# Supplementary material for: Comparison of Inpatient and Outpatient Cardiac Rehabilitation Following Myocardial Infarction
Source: J Clin Med. 2025 Apr 26;14(9):3007. doi: 10.3390/jcm14093007 (PMC12072414; doi:10.3390/jcm14093007)
Supplement: Supplementary file 1 [file jcm-14-03007-s001.zip]

Archive with 1 entries (1 files):
- jcm-3569164-supplementary.pdf
